# Supplementary material for: Assessing PD-L1 Expression Status Using Radiomic Features from Contrast-Enhanced Breast MRI in Breast Cancer Patients: Initial Results
Source: Cancers (Basel). 2021 Dec 14;13(24):6273. doi: 10.3390/cancers13246273 (PMC8699819; doi:10.3390/cancers13246273)
Supplement: Supplementary file 1 [file cancers-13-06273-s001.zip]

Archive with 1 entries (1 files):
- cancers-1461385-supplementary-revised.pdf
